# Supplementary material for: Genetic inactivation of zinc transporter SLC39A5 improves liver function and hyperglycemia in obesogenic settings
Source: eLife. 2024 Dec 13;12:RP90419. doi: 10.7554/eLife.90419 (PMC11648992; doi:10.7554/eLife.90419)
Supplement: Figure 3—figure supplement 2—source data 1. [file elife-90419-fig3-figsupp2-data1.zip]

Archive with 4 entries (3 files):
- Figure 3-figure supplement 2_raw images/
- Figure 3-figure supplement 2_raw images/Fig3s2 Bactin.jpg
- Figure 3-figure supplement 2_raw images/Fig3s2 FASN.jpg
- Figure 3-figure supplement 2_raw images/Fig3s2 G6PC.jpg
