# Supplementary material for: Genetic inactivation of zinc transporter SLC39A5 improves liver function and hyperglycemia in obesogenic settings
Source: eLife. 2024 Dec 13;12:RP90419. doi: 10.7554/eLife.90419 (PMC11648992; doi:10.7554/eLife.90419)
Supplement: Figure 5—source data 1. [file elife-90419-fig5-data1.zip]

Archive with 21 entries (20 files):
- Fig5_raw images/
- Fig5_raw images/Fig5A dKO F M Bactin.jpg
- Fig5_raw images/Fig5A dKO F M Bactin_1.jpg
- Fig5_raw images/Fig5A dKO F M tAKT.jpg
- Fig5_raw images/Fig5A dKO F pAKT.jpg
- Fig5_raw images/Fig5A dKO F pAMPK.jpg
- Fig5_raw images/Fig5A dKO F tAMPK.jpg
- Fig5_raw images/Fig5D HFFD F Bactin.jpg
- Fig5_raw images/Fig5D HFFD F pAKT.jpg
- Fig5_raw images/Fig5D HFFD F pAMPK.jpg
- Fig5_raw images/Fig5D HFFD F tAKT.jpg
- Fig5_raw images/Fig5D HFFD F tAMPK.jpg
- Fig5_raw images/Fig5G Bactin.jpg
- Fig5_raw images/Fig5G pACC.jpg
- Fig5_raw images/Fig5G pAKT.jpg
- Fig5_raw images/Fig5G pAMPK.jpg
- Fig5_raw images/Fig5G pLKB1.jpg
- Fig5_raw images/Fig5G tACC.jpg
- Fig5_raw images/Fig5G tAKT.jpg
- Fig5_raw images/Fig5G tAMPK.jpg
- Fig5_raw images/Fig5G tLKB1.jpg
