# Supplementary material for: Genetic inactivation of zinc transporter SLC39A5 improves liver function and hyperglycemia in obesogenic settings
Source: eLife. 2024 Dec 13;12:RP90419. doi: 10.7554/eLife.90419 (PMC11648992; doi:10.7554/eLife.90419)
Supplement: Figure 5—figure supplement 1—source data 1. [file elife-90419-fig5-figsupp1-data1.zip]

Archive with 12 entries (10 files):
- Figure 5-figure supplement 1_raw images/
- Figure 5-figure supplement 1_raw images/Fig5s1 dKO F M Bactin.jpg
- Figure 5-figure supplement 1_raw images/Fig5s1 dKO F M tAKT.jpg
- Figure 5-figure supplement 1_raw images/Fig5s1 dKO M pAKT.jpg
- Figure 5-figure supplement 1_raw images/Fig5s1 dKO M pAMPK.jpg
- Figure 5-figure supplement 1_raw images/Fig5s1 dKO M tAMPK.jpg
- Figure 5-figure supplement 1_raw images/Fig5s1 HFFD M Bactin.jpg
- Figure 5-figure supplement 1_raw images/Fig5s1 HFFD M pAKT.jpg
- Figure 5-figure supplement 1_raw images/Fig5s1 HFFD M pAMPK.jpg
- Figure 5-figure supplement 1_raw images/Fig5s1 HFFD M tAKT.jpg
- Figure 5-figure supplement 1_raw images/Fig5s1 HFFD M tAMPK.jpg
- Figure 5-figure supplement 1_raw images/JPEG/
