# Supplementary material for: Genetic inactivation of zinc transporter SLC39A5 improves liver function and hyperglycemia in obesogenic settings
Source: eLife. 2024 Dec 13;12:RP90419. doi: 10.7554/eLife.90419 (PMC11648992; doi:10.7554/eLife.90419)
Supplement: Figure 5—figure supplement 3—source data 1. [file elife-90419-fig5-figsupp3-data1.zip]

Archive with 19 entries (18 files):
- Figure 5-figure supplement 3_raw images/
- Figure 5-figure supplement 3_raw images/Fig5s3 tAKT.jpg
- Figure 5-figure supplement 3_raw images/Fig5s3B Bactin.jpg
- Figure 5-figure supplement 3_raw images/Fig5s3B pAKT.jpg
- Figure 5-figure supplement 3_raw images/Fig5s3B pAMPK.jpg
- Figure 5-figure supplement 3_raw images/Fig5s3B pLKB1.jpg
- Figure 5-figure supplement 3_raw images/Fig5s3B tAKT.jpg
- Figure 5-figure supplement 3_raw images/Fig5s3B tAMPK.jpg
- Figure 5-figure supplement 3_raw images/Fig5s3B tLKB1.jpg
- Figure 5-figure supplement 3_raw images/Fig5s3C Bactin.jpg
- Figure 5-figure supplement 3_raw images/Fig5s3C pAKT.jpg
- Figure 5-figure supplement 3_raw images/Fig5s3C pAMPK.jpg
- Figure 5-figure supplement 3_raw images/Fig5s3C tAKT.jpg
- Figure 5-figure supplement 3_raw images/Fig5s3C tAMPK.jpg
- Figure 5-figure supplement 3_raw images/Fig5s3D pAKT.jpg
- Figure 5-figure supplement 3_raw images/Fig5s3D pAMPK.jpg
- Figure 5-figure supplement 3_raw images/Fig5s3D pLKB1.jpg
- Figure 5-figure supplement 3_raw images/Fig5s3D tAMPK.jpg
- Figure 5-figure supplement 3_raw images/Fig5s3D tLKB1.jpg
