# Supplementary material for: Genetic inactivation of zinc transporter SLC39A5 improves liver function and hyperglycemia in obesogenic settings
Source: eLife. 2024 Dec 13;12:RP90419. doi: 10.7554/eLife.90419 (PMC11648992; doi:10.7554/eLife.90419)
Supplement: Figure 5—figure supplement 3—source data 2. [file elife-90419-fig5-figsupp3-data2.zip]

Archive with 2 entries (1 files):
- Figure 5-figure supplement 3_uncropped_labelled images/
- Figure 5-figure supplement 3_uncropped_labelled images/Fig5s3_uncropped_labelled_images.pdf
